# Supplementary material for: Bacterial Diversity in Chinese Rushan Cheese From Different Geographical Origins
Source: Front Microbiol. 2018 Aug 20;9:1920. doi: 10.3389/fmicb.2018.01920 (PMC6109774; doi:10.3389/fmicb.2018.01920)
Supplement: TABLE S1 — Sequencing information: summary of raw pair-end reads and QC report. Regions of Weishan, Eryuan, and Jianchuan are indicated by W, E, and J, respectively. [file Table_1.XLSX]

## Sheet: Sheet1
Samples	Raw PE	Combined	Qualified	Q20
W1	93587	80299	51840	97.24
W2	93148	86049	67268	97.74
W3	93301	81387	54372	97.46
W4	83502	73556	48173	97.28
W5	99282	91791	72025	97.76
E1	96854	88945	72253	97.85
E2	92957	85246	68871	97.86
E3	88302	80606	64973	97.8
E4	80996	74369	60361	97.86
E5	82976	76252	61645	97.85
J1	99982	92696	74648	97.8
J2	82232	76576	61354	97.79
J3	85940	80385	64451	97.79
J4	80557	75201	60260	97.81
J5	87864	82146	65437	97.78
